# Supplementary material for: Identification of Benzophenone Analogs in Rice Cereal through Fast Pesticide Extraction and Ultrahigh-Performance Liquid Chromatography–Tandem Mass Spectrometry
Source: Foods. 2022 Feb 16;11(4):572. doi: 10.3390/foods11040572 (PMC8871057; doi:10.3390/foods11040572)
Supplement: Supplementary file 1 [file foods-11-00572-s001.zip]

Archive with 1 entries (1 files):
- foods-1574143-supplementary.pdf
